# Supplementary material for: Multi-Target Analysis and Design of Mitochondrial Metabolism
Source: PLoS One. 2015 Sep 16;10(9):e0133825. doi: 10.1371/journal.pone.0133825 (PMC4574446; doi:10.1371/journal.pone.0133825)
Supplement: S1 Table — (XLSX) [file pone.0133825.s002.xlsx]

## Sheet: suppl_Alga_C10_atp_nadh
Solution Number;ATP; NADH; Kcost; Knockout Geneset
6;0	000000000001219899116325114000;0	000000000000601697301620515990;6	000000000000000000000000000000;CRv4_Au5.s16.g6362.t1 CRv4_Au5.s3.g10363.t1 CRv4_Au5.s15.g5813.t1 CRv4_Au5.s12.g4232.t1 ( CRv4_Au5.s1.g2348.t1 or CRv4_Au5.s3.g10345.t2 ) ;
4;0	000000000000758018912825917350;0	000000000000925613096179918480;8	000000000000000000000000000000;CRv4_Au5.s4.g11803.t1 CRv4_Au5.s16.g6362.t1 CRv4_Au5.s1.g1425.t1 ( CRv4_Au5.s17.g7516.t1 or CRv4_Au5.s2.g9723.t1 ) ( CRv4_Au5.s1.g2348.t1 or CRv4_Au5.s3.g10345.t2 ) CRv4_Au5.s12.g3579.t1 ;
8;0	000000000002592099473953730000;0	000000000000304899127838221360;8	000000000000000000000000000000;CRv4_Au5.s16.g6362.t1 CRv4_Au5.s3.g10440.t1 ( CRv4_Au5.s17.g7516.t1 or CRv4_Au5.s2.g9723.t1 ) CRv4_Au5.s3.g10761.t1 ( CRv4_Au5.s1.g2348.t1 or CRv4_Au5.s3.g10345.t2 ) CRv4_Au5.s12.g3579.t1 ;
1;-0	000000000000321838317201733430;0	000000000001249437184284940400;9	000000000000000000000000000000;( CRv4_Au5.s12.g4049.t1 or CRv4_Au5.s17.g7269.t1 ) CRv4_Au5.s12.g3012.t1 CRv4_Au5.s14.g5567.t1 ( ( CRv4_Au5.s13.g4608.t1 and CRv4_Au5.s16.g6129.t1 ) or ( CRv4_Au5.s13.g4608.t1 and CRv4_Au5.s17.g7486.t2 ) or ( CRv4_Au5.s13.g4608.t1 and CRv4_Au5.s3.g11300.t1 ) ) CRv4_Au5.s3.g10421.t1 CRv4_Au5.s1.g1622.t1 ;
9;0	000000000002859974691916081700;0	000000000000213376791496388040;9	000000000000000000000000000000;CRv4_Au5.s16.g6362.t1 ( ( CRv4_Au5.s13.g4608.t1 and CRv4_Au5.s16.g6129.t1 ) or ( CRv4_Au5.s13.g4608.t1 and CRv4_Au5.s17.g7486.t2 ) or ( CRv4_Au5.s13.g4608.t1 and CRv4_Au5.s3.g11300.t1 ) ) CRv4_Au5.s14.g5359.t1 CRv4_Au5.s31.g11386.t1 CRv4_Au5.s8.g14666.t1 CRv4_Au5.s1.g1622.t1 CRv4_Au5.s1.g1822.t1 ;
3;0	000000000000118123570691722120;0	000000000001108855895907757600;10	000000000000000000000000000000;CRv4_Au5.s16.g6362.t1 CRv4_Au5.s3.g10440.t1 CRv4_Au5.s8.g14666.t1 CRv4_Au5.s1.g1622.t1 ( CRv4_Au5.s1.g2348.t1 or CRv4_Au5.s3.g10345.t2 ) ( CRv4_Au5.s12.g3688.t1 or CRv4_Au5.s9.g15337.t1 ) CRv4_Au5.s23.g9903.t1 ( CRv4_Au5.s13.g4932.t1 and CRv4_Au5.s3.g10770.t1 ) ;
5;0	000000000000907490321383871390;0	000000000000651186758961175050;12	000000000000000000000000000000;CRv4_Au5.s16.g6362.t1 ( CRv4_Au5.s11.g2419.t1 or CRv4_Au5.s16.g6569.t1 ) ( CRv4_Au5.s17.g7516.t1 or CRv4_Au5.s2.g9723.t1 ) ( ( CRv4_Au5.s12.g3353.t1 and CRv4_Au5.s16.g6229.t1 ) or ( CRv4_Au5.s12.g3353.t1 and CRv4_Au5.s17.g7064.t1 ) or ( CRv4_Au5.s12.g3353.t1 and CRv4_Au5.s3.g10824.t1 ) or ( CRv4_Au5.s12.g3353.t1 and CRv4_Au5.s6.g13523.t1 ) or ( CRv4_Au5.s12.g3353.t1…
7;0	000000000001660093542047285100;0	000000000000532066531887636690;12	000000000000000000000000000000;CRv4_Au5.s9.g15260.t1 ( ( CRv4_Au5.s13.g4608.t1 and CRv4_Au5.s16.g6129.t1 ) or ( CRv4_Au5.s13.g4608.t1 and CRv4_Au5.s17.g7486.t2 ) or ( CRv4_Au5.s13.g4608.t1 and CRv4_Au5.s3.g11300.t1 ) ) CRv4_Au5.s8.g14666.t1 CRv4_Au5.s1.g1622.t1 ( CRv4_Au5.s12.g3513.t1 or CRv4_Au5.s56.g12345.t1 ) ( CRv4_Au5.s1.g2348.t1 or CRv4_Au5.s3.g10345.t2 ) CRv4_Au5.s7.g14575.t1 CRv4_Au5.s2.g…
2;0	000000000000105822841930261480;0	000000000001132051346328634000;18	000000000000000000000000000000;CRv4_Au5.s6.g13383.t1 CRv4_Au5.s16.g6362.t1 CRv4_Au5.s1.g987.t1 ( CRv4_Au5.s17.g7516.t1 or CRv4_Au5.s2.g9723.t1 ) CRv4_Au5.s10.g221.t1 ( CRv4_Au5.s10.g369.t1 or CRv4_Au5.s13.g4785.t1 ) ( ( CRv4_Au5.s3.g11137.t1 and CRv4_Au5.s1.g1092.t1 ) or ( CRv4_Au5.s3.g11137.t1 and CRv4_Au5.s12.g2838.t1 ) or ( CRv4_Au5.s3.g11137.t1 and CRv4_Au5.s6.g13230.t1 ) or ( CRv4_Au5.s9.g15…
10;0	000000000004565513458906437000;0	000000000000207402188197440410;26	000000000000000000000000000000;CRv4_Au5.s12.g3133.t1 ( ( CRv4_Au5.s23.g9860.t1 and CRv4_Au5.s8.g14815.t1 ) or ( CRv4_Au5.s23.g9860.t1 and CRv4_Au5.s16.g6345.t1 ) or ( CRv4_Au5.s23.g9860.t1 and CRv4_Au5.s3.g10608.t1 ) or ( CRv4_Au5.s23.g9860.t1 and CRv4_Au5.s16.g6764.t2 ) or ( CRv4_Au5.s5.g12205.t1 and CRv4_Au5.s8.g14815.t1 ) or ( CRv4_Au5.s5.g12205.t1 and CRv4_Au5.s16.g6345.t1 ) or ( CRv4_Au5.s5.…
