# Supplementary material for: Multi-Target Analysis and Design of Mitochondrial Metabolism
Source: PLoS One. 2015 Sep 16;10(9):e0133825. doi: 10.1371/journal.pone.0133825 (PMC4574446; doi:10.1371/journal.pone.0133825)
Supplement: S2 Table — (XLSX) [file pone.0133825.s003.xlsx]

## Sheet: suppl_Alga_C50_atp_nadh
Solution Number;ATP; NADH; Kcost; Knockout Geneset
1;-0	000000000000352015938581877700;0	000000000000460020963419281440;29	000000000000000000000000000000;CRv4_Au5.s14.g5402.t1 CRv4_Au5.s1.g1719.t1 CRv4_Au5.s2.g8635.t1 ( ( CRv4_Au5.s2.g9202.t1 and CRv4_Au5.s2.g9203.t1 ) or ( CRv4_Au5.s2.g9202.t1 and CRv4_Au5.s2.g9203.t1 ) ) ( ( CRv4_Au5.s13.g4608.t1 and CRv4_Au5.s16.g6129.t1 ) or ( CRv4_Au5.s13.g4608.t1 and CRv4_Au5.s17.g7486.t2 ) or ( CRv4_Au5.s13.g4608.t1 and CRv4_Au5.s3.g11300.t1 ) ) CRv4_Au5.s7.g14516.t1 CRv4_Au5.…
4;0	000000000000834692266604847690;0	000000000000146800942538000240;32	000000000000000000000000000000;CRv4_Au5.s1.g1719.t1 CRv4_Au5.s12.g4160.t1 ( ( CRv4_Au5.s13.g4608.t1 and CRv4_Au5.s16.g6129.t1 ) or ( CRv4_Au5.s13.g4608.t1 and CRv4_Au5.s17.g7486.t2 ) or ( CRv4_Au5.s13.g4608.t1 and CRv4_Au5.s3.g11300.t1 ) ) CRv4_Au5.s13.g4594.t1 CRv4_Au5.s3.g11094.t1 ( CRv4_Au5.s1.g1073.t1 or CRv4_Au5.s1.g1073.t2 ) CRv4_Au5.s7.g14516.t1 ( CRv4_Au5.s14.g5591.t1 and CRv4_Au5.s3.g107…
5;0	000000000001484572585465248900;0	000000000000138303080904455640;34	000000000000000000000000000000;( CRv4_Au5.s16.g6473.t1 or CRv4_Au5.s16.g6082.t1 ) CRv4_Au5.s1.g1719.t1 CRv4_Au5.s12.g4160.t1 ( ( CRv4_Au5.s13.g4608.t1 and CRv4_Au5.s16.g6129.t1 ) or ( CRv4_Au5.s13.g4608.t1 and CRv4_Au5.s17.g7486.t2 ) or ( CRv4_Au5.s13.g4608.t1 and CRv4_Au5.s3.g11300.t1 ) ) ( ( CRv4_Au5.s8.g14652.t1 and CRv4_Au5.s1.g1722.t1 ) or ( CRv4_Au5.s8.g14652.t1 and CRv4_Au5.s17.g7349.t1 ) …
3;0	000000000000298064105993244070;0	000000000000156274245252510320;36	000000000000000000000000000000;( CRv4_Au5.s2.g9662.t1 or CRv4_Au5.s8.g14840.t1 ) CRv4_Au5.s12.g3012.t1 CRv4_Au5.s1.g1280.t1 CRv4_Au5.s1.g1719.t1 ( ( CRv4_Au5.s13.g4608.t1 and CRv4_Au5.s16.g6129.t1 ) or ( CRv4_Au5.s13.g4608.t1 and CRv4_Au5.s17.g7486.t2 ) or ( CRv4_Au5.s13.g4608.t1 and CRv4_Au5.s3.g11300.t1 ) ) CRv4_Au5.s3.g11094.t1 ( CRv4_Au5.s1.g1012.t1 or CRv4_Au5.s10.g155.t1 or CRv4_Au5.s2.g900…
2;0	000000000000167264647281418660;0	000000000000334289182198543480;37	000000000000000000000000000000;CRv4_Au5.s1.g1280.t1 CRv4_Au5.s1.g1719.t1 ( ( CRv4_Au5.s13.g4608.t1 and CRv4_Au5.s16.g6129.t1 ) or ( CRv4_Au5.s13.g4608.t1 and CRv4_Au5.s17.g7486.t2 ) or ( CRv4_Au5.s13.g4608.t1 and CRv4_Au5.s3.g11300.t1 ) ) ( ( CRv4_Au5.s17.g7349.t1 and CRv4_Au5.s12.g2759.t1 ) or ( CRv4_Au5.s17.g7349.t1 and CRv4_Au5.s12.g3449.t1 ) or ( CRv4_Au5.s17.g7349.t1 and CRv4_Au5.s8.g14652.t…
