# Supplementary material for: Multi-Target Analysis and Design of Mitochondrial Metabolism
Source: PLoS One. 2015 Sep 16;10(9):e0133825. doi: 10.1371/journal.pone.0133825 (PMC4574446; doi:10.1371/journal.pone.0133825)
Supplement: S1 Code — (ZIP) [file pone.0133825.s004.zip]

Archive with 217 entries (197 files):
- source code for publication/
- source code for publication/exchange_fluxes_optimizations/
- source code for publication/exchange_fluxes_optimizations/max_atp_max_ nadh/
- source code for publication/exchange_fluxes_optimizations/max_atp_max_ nadh/evaluate_objective.m
- source code for publication/exchange_fluxes_optimizations/max_atp_max_ nadh/fbamodel.mat
- source code for publication/exchange_fluxes_optimizations/max_atp_max_ nadh/flux_balance.m
- source code for publication/exchange_fluxes_optimizations/max_atp_max_ nadh/genetic_operator.m
- source code for publication/exchange_fluxes_optimizations/max_atp_max_ nadh/genetic_operator1.m
- source code for publication/exchange_fluxes_optimizations/max_atp_max_ nadh/initialize_variables.m
- source code for publication/exchange_fluxes_optimizations/max_atp_max_ nadh/max_range.mat
- source code for publication/exchange_fluxes_optimizations/max_atp_max_ nadh/min_range.mat
- source code for publication/exchange_fluxes_optimizations/max_atp_max_ nadh/non_domination_sort_mod.m
- source code for publication/exchange_fluxes_optimizations/max_atp_max_ nadh/nsga_2.m
- source code for publication/exchange_fluxes_optimizations/max_atp_max_ nadh/objective_description_function.m
- source code for publication/exchange_fluxes_optimizations/max_atp_max_ nadh/replace_chromosome.m
- source code for publication/exchange_fluxes_optimizations/max_atp_max_ nadh/tournament_selection.m
- source code for publication/exchange_fluxes_optimizations/max_atp_min_nadh/
- source code for publication/exchange_fluxes_optimizations/max_atp_min_nadh/.DS_Store
- source code for publication/exchange_fluxes_optimizations/max_atp_min_nadh/evaluate_objective.m
- source code for publication/exchange_fluxes_optimizations/max_atp_min_nadh/fbamodel.mat
- source code for publication/exchange_fluxes_optimizations/max_atp_min_nadh/flux_balance.m
- source code for publication/exchange_fluxes_optimizations/max_atp_min_nadh/genetic_operator.m
- source code for publication/exchange_fluxes_optimizations/max_atp_min_nadh/genetic_operator1.m
- source code for publication/exchange_fluxes_optimizations/max_atp_min_nadh/initialize_variables.m
- source code for publication/exchange_fluxes_optimizations/max_atp_min_nadh/max_range.mat
- source code for publication/exchange_fluxes_optimizations/max_atp_min_nadh/min_range.mat
- source code for publication/exchange_fluxes_optimizations/max_atp_min_nadh/non_domination_sort_mod.m
- source code for publication/exchange_fluxes_optimizations/max_atp_min_nadh/nsga_2.m
- source code for publication/exchange_fluxes_optimizations/max_atp_min_nadh/replace_chromosome.m
- source code for publication/exchange_fluxes_optimizations/max_atp_min_nadh/tournament_selection.m
- source code for publication/Identifiability Analysis on monogenic diseases/
- source code for publication/Identifiability Analysis on monogenic diseases/Alfa-ketoglutarate dehydrogenase deficiency/
- source code for publication/Identifiability Analysis on monogenic diseases/Alfa-ketoglutarate dehydrogenase deficiency/ATP_keto_ev.mat
- source code for publication/Identifiability Analysis on monogenic diseases/Alfa-ketoglutarate dehydrogenase deficiency/fbamodel.mat
- source code for publication/Identifiability Analysis on monogenic diseases/Alfa-ketoglutarate dehydrogenase deficiency/h_healthy.mat
- source code for publication/Identifiability Analysis on monogenic diseases/Alfa-ketoglutarate dehydrogenase deficiency/h_inflammation.mat
- source code for publication/Identifiability Analysis on monogenic diseases/Alfa-ketoglutarate dehydrogenase deficiency/h_pathological.mat
- source code for publication/Identifiability Analysis on monogenic diseases/Alfa-ketoglutarate dehydrogenase deficiency/keto_def.png
- source code for publication/Identifiability Analysis on monogenic diseases/Alfa-ketoglutarate dehydrogenase deficiency/keto_ev.mat
- source code for publication/Identifiability Analysis on monogenic diseases/Alfa-ketoglutarate dehydrogenase deficiency/NADH_keto_ev.mat
- source code for publication/Identifiability Analysis on monogenic diseases/Alfa-ketoglutarate dehydrogenase deficiency/Plot_ketoglutarate/
- source code for publication/Identifiability Analysis on monogenic diseases/Alfa-ketoglutarate dehydrogenase deficiency/Plot_ketoglutarate/x28_ace_healthy.eps
- source code for publication/Identifiability Analysis on monogenic diseases/Alfa-ketoglutarate dehydrogenase deficiency/Plot_ketoglutarate/x28_ace_healthy.fig
- source code for publication/Identifiability Analysis on monogenic diseases/Alfa-ketoglutarate dehydrogenase deficiency/Plot_ketoglutarate/x28_ace_inflammation.eps
- source code for publication/Identifiability Analysis on monogenic diseases/Alfa-ketoglutarate dehydrogenase deficiency/Plot_ketoglutarate/x28_ace_inflammation.fig
- source code for publication/Identifiability Analysis on monogenic diseases/Alfa-ketoglutarate dehydrogenase deficiency/Plot_ketoglutarate/x28_ace_pathological.eps
- source code for publication/Identifiability Analysis on monogenic diseases/Alfa-ketoglutarate dehydrogenase deficiency/Plot_ketoglutarate/x28_ace_pathological.fig
- source code for publication/Identifiability Analysis on monogenic diseases/Alfa-ketoglutarate dehydrogenase deficiency/Plot_ketoglutarate/x28_scatter_healthy.eps
- source code for publication/Identifiability Analysis on monogenic diseases/Alfa-ketoglutarate dehydrogenase deficiency/Plot_ketoglutarate/x28_scatter_healthy.fig
- source code for publication/Identifiability Analysis on monogenic diseases/Alfa-ketoglutarate dehydrogenase deficiency/Plot_ketoglutarate/x28_scatter_inflammation.eps
- source code for publication/Identifiability Analysis on monogenic diseases/Alfa-ketoglutarate dehydrogenase deficiency/Plot_ketoglutarate/x28_scatter_inflammation.fig
- source code for publication/Identifiability Analysis on monogenic diseases/Alfa-ketoglutarate dehydrogenase deficiency/Plot_ketoglutarate/x28_scatter_pathological.eps
- source code for publication/Identifiability Analysis on monogenic diseases/Alfa-ketoglutarate dehydrogenase deficiency/Plot_ketoglutarate/x28_scatter_pathological.fig
- source code for publication/Identifiability Analysis on monogenic diseases/Alfa-ketoglutarate dehydrogenase deficiency/Plot_ketoglutarate/x40_ace_pathological.eps
- source code for publication/Identifiability Analysis on monogenic diseases/Alfa-ketoglutarate dehydrogenase deficiency/Plot_ketoglutarate/x40_ace_pathological.fig
- source code for publication/Identifiability Analysis on monogenic diseases/Alfa-ketoglutarate dehydrogenase deficiency/Plot_ketoglutarate/x40_scatter_pathological.eps
- source code for publication/Identifiability Analysis on monogenic diseases/Alfa-ketoglutarate dehydrogenase deficiency/Plot_ketoglutarate/x40_scatter_pathological.fig
- source code for publication/Identifiability Analysis on monogenic diseases/Alfa-ketoglutarate dehydrogenase deficiency/tabella latex - healthy.docx
- source code for publication/Identifiability Analysis on monogenic diseases/Alfa-ketoglutarate dehydrogenase deficiency/tabella latex - inflammation.docx
- source code for publication/Identifiability Analysis on monogenic diseases/Alfa-ketoglutarate dehydrogenase deficiency/tabella latex - pathological.docx
- source code for publication/Identifiability Analysis on monogenic diseases/Alfa-ketoglutarate dehydrogenase deficiency/tab_healthy_0_831.mat
- source code for publication/Identifiability Analysis on monogenic diseases/Alfa-ketoglutarate dehydrogenase deficiency/tab_inflammation_831_1031.mat
- source code for publication/Identifiability Analysis on monogenic diseases/Alfa-ketoglutarate dehydrogenase deficiency/tab_pathological_1031.mat
- source code for publication/Identifiability Analysis on monogenic diseases/Alfa-ketoglutarate dehydrogenase deficiency/V_keto.mat
- source code for publication/Identifiability Analysis on monogenic diseases/Alfa-ketoglutarate dehydrogenase deficiency/V_matriciali.mat
- source code for publication/Identifiability Analysis on monogenic diseases/Fumarase deficiency/
- source code for publication/Identifiability Analysis on monogenic diseases/Fumarase deficiency/h_healthy_1200_569.mat
- source code for publication/Identifiability Analysis on monogenic diseases/Fumarase deficiency/h_inflammation_569_369.mat
- source code for publication/Identifiability Analysis on monogenic diseases/Fumarase deficiency/h_pathological_369_0.mat
- source code for publication/Identifiability Analysis on monogenic diseases/Fumarase deficiency/Plot_fumarate/
- source code for publication/Identifiability Analysis on monogenic diseases/Fumarase deficiency/Plot_fumarate/x22_ace_inflammation.eps
- source code for publication/Identifiability Analysis on monogenic diseases/Fumarase deficiency/Plot_fumarate/x22_ace_inflammation.fig
- source code for publication/Identifiability Analysis on monogenic diseases/Fumarase deficiency/Plot_fumarate/x22_scatter_inflammation.eps
- source code for publication/Identifiability Analysis on monogenic diseases/Fumarase deficiency/Plot_fumarate/x22_scatter_inflammation.fig
- source code for publication/Identifiability Analysis on monogenic diseases/Fumarase deficiency/Plot_fumarate/x28_ace_healthy.eps
- source code for publication/Identifiability Analysis on monogenic diseases/Fumarase deficiency/Plot_fumarate/x28_ace_healthy.fig
- source code for publication/Identifiability Analysis on monogenic diseases/Fumarase deficiency/Plot_fumarate/x28_ace_pathological.eps
- source code for publication/Identifiability Analysis on monogenic diseases/Fumarase deficiency/Plot_fumarate/x28_ace_pathological.fig
- source code for publication/Identifiability Analysis on monogenic diseases/Fumarase deficiency/Plot_fumarate/x28_scatter_healthy.fig
- source code for publication/Identifiability Analysis on monogenic diseases/Fumarase deficiency/Plot_fumarate/x28_scatter_healthy_bis.eps
- source code for publication/Identifiability Analysis on monogenic diseases/Fumarase deficiency/Plot_fumarate/x28_scatter_pathological.eps
- source code for publication/Identifiability Analysis on monogenic diseases/Fumarase deficiency/Plot_fumarate/x28_scatter_pathological.fig
- source code for publication/Identifiability Analysis on monogenic diseases/Fumarase deficiency/Plot_fumarate/x33_ace_inflammation.eps
- source code for publication/Identifiability Analysis on monogenic diseases/Fumarase deficiency/Plot_fumarate/x33_ace_inflammation.fig
- source code for publication/Identifiability Analysis on monogenic diseases/Fumarase deficiency/Plot_fumarate/x33_scatter_inflammation.eps
- source code for publication/Identifiability Analysis on monogenic diseases/Fumarase deficiency/Plot_fumarate/x33_scatter_inflammation.fig
- source code for publication/Identifiability Analysis on monogenic diseases/Fumarase deficiency/Plot_fumarate/x60_ace_healthy.eps
- source code for publication/Identifiability Analysis on monogenic diseases/Fumarase deficiency/Plot_fumarate/x60_ace_healthy.fig
- source code for publication/Identifiability Analysis on monogenic diseases/Fumarase deficiency/Plot_fumarate/x60_scatter_healthy.eps
- source code for publication/Identifiability Analysis on monogenic diseases/Fumarase deficiency/Plot_fumarate/x60_scatter_healthy.fig
- source code for publication/Identifiability Analysis on monogenic diseases/Fumarase deficiency/tabella latex - inflamm.docx
- source code for publication/Identifiability Analysis on monogenic diseases/Fumarase deficiency/tabella latex - pathol.docx
- source code for publication/Identifiability Analysis on monogenic diseases/Fumarase deficiency/tabella latex.docx
- source code for publication/Identifiability Analysis on monogenic diseases/Fumarase deficiency/tab_healthy_1200_569.mat
- source code for publication/Identifiability Analysis on monogenic diseases/Fumarase deficiency/tab_inflammation_569_369.mat
- source code for publication/Identifiability Analysis on monogenic diseases/Fumarase deficiency/tab_pathological_369_0.mat
- source code for publication/Identifiability Analysis on monogenic diseases/MOTA/
- source code for publication/Identifiability Analysis on monogenic diseases/MOTA/@motaR/
- source code for publication/Identifiability Analysis on monogenic diseases/MOTA/@motaR/get.p
- source code for publication/Identifiability Analysis on monogenic diseases/MOTA/@motaR/makeTable.p
- source code for publication/Identifiability Analysis on monogenic diseases/MOTA/@motaR/motaR.p
- source code for publication/Identifiability Analysis on monogenic diseases/MOTA/@motaR/MOTAResultToTex.p
- source code for publication/Identifiability Analysis on monogenic diseases/MOTA/@motaR/plot.p
- source code for publication/Identifiability Analysis on monogenic diseases/MOTA/@motaR/print.p
- source code for publication/Identifiability Analysis on monogenic diseases/MOTA/ace.p
- source code for publication/Identifiability Analysis on monogenic diseases/MOTA/mota-manual.pdf
- source code for publication/Identifiability Analysis on monogenic diseases/MOTA/mota.p
- source code for publication/Identifiability Analysis on monogenic diseases/MOTA/motaAceMex.mexglx
- source code for publication/Identifiability Analysis on monogenic diseases/MOTA/motaAceMex.mexmac
- source code for publication/Identifiability Analysis on monogenic diseases/MOTA/motaAceMex.mexmaci
- source code for publication/Identifiability Analysis on monogenic diseases/MOTA/motaAceMex.mexw32
- source code for publication/Identifiability Analysis on monogenic diseases/MOTA/motaExamples.m
- source code for publication/Identifiability Analysis on monogenic diseases/MOTA/motaGetK.p
- source code for publication/Identifiability Analysis on monogenic diseases/MOTA/motaMexACEofBootstrap.p
- source code for publication/Identifiability Analysis on monogenic diseases/MOTA/motaR2.p
- source code for publication/Identifiability Analysis on monogenic diseases/Succinate dehydrogenase deficiency/
- source code for publication/Identifiability Analysis on monogenic diseases/Succinate dehydrogenase deficiency/ATP_succ_ev.mat
- source code for publication/Identifiability Analysis on monogenic diseases/Succinate dehydrogenase deficiency/fbamodel.mat
- source code for publication/Identifiability Analysis on monogenic diseases/Succinate dehydrogenase deficiency/h_healthy.mat
- source code for publication/Identifiability Analysis on monogenic diseases/Succinate dehydrogenase deficiency/h_inflammation_569_369.mat
- source code for publication/Identifiability Analysis on monogenic diseases/Succinate dehydrogenase deficiency/h_pathological.mat
- source code for publication/Identifiability Analysis on monogenic diseases/Succinate dehydrogenase deficiency/NADH_succ_ev.mat
- source code for publication/Identifiability Analysis on monogenic diseases/Succinate dehydrogenase deficiency/Plot_succinate/
- source code for publication/Identifiability Analysis on monogenic diseases/Succinate dehydrogenase deficiency/Plot_succinate/x1_ace_inflammation.eps
- source code for publication/Identifiability Analysis on monogenic diseases/Succinate dehydrogenase deficiency/Plot_succinate/x1_ace_inflammation.fig
- source code for publication/Identifiability Analysis on monogenic diseases/Succinate dehydrogenase deficiency/Plot_succinate/x28_ace_healthy.eps
- source code for publication/Identifiability Analysis on monogenic diseases/Succinate dehydrogenase deficiency/Plot_succinate/x28_ace_healthy.fig
- source code for publication/Identifiability Analysis on monogenic diseases/Succinate dehydrogenase deficiency/Plot_succinate/x28_ace_pathological.eps
- source code for publication/Identifiability Analysis on monogenic diseases/Succinate dehydrogenase deficiency/Plot_succinate/x28_ace_pathological.fig
- source code for publication/Identifiability Analysis on monogenic diseases/Succinate dehydrogenase deficiency/Plot_succinate/x28_scatter_healthy.eps
- source code for publication/Identifiability Analysis on monogenic diseases/Succinate dehydrogenase deficiency/Plot_succinate/x28_scatter_healthy.fig
- source code for publication/Identifiability Analysis on monogenic diseases/Succinate dehydrogenase deficiency/Plot_succinate/x28_scatter_pathological.eps
- source code for publication/Identifiability Analysis on monogenic diseases/Succinate dehydrogenase deficiency/Plot_succinate/x28_scatter_pathological.fig
- source code for publication/Identifiability Analysis on monogenic diseases/Succinate dehydrogenase deficiency/Plot_succinate/x46_ace_inflammation.eps
- source code for publication/Identifiability Analysis on monogenic diseases/Succinate dehydrogenase deficiency/Plot_succinate/x46_ace_inflammation.fig
- source code for publication/Identifiability Analysis on monogenic diseases/Succinate dehydrogenase deficiency/Plot_succinate/x46_scatter_inflammation.eps
- source code for publication/Identifiability Analysis on monogenic diseases/Succinate dehydrogenase deficiency/Plot_succinate/x46_scatter_inflammation.fig
- source code for publication/Identifiability Analysis on monogenic diseases/Succinate dehydrogenase deficiency/Plot_succinate/x60_ace_healthy.eps
- source code for publication/Identifiability Analysis on monogenic diseases/Succinate dehydrogenase deficiency/Plot_succinate/x60_ace_healthy.fig
- source code for publication/Identifiability Analysis on monogenic diseases/Succinate dehydrogenase deficiency/Plot_succinate/x60_scatter_healthy.eps
- source code for publication/Identifiability Analysis on monogenic diseases/Succinate dehydrogenase deficiency/Plot_succinate/x60_scatter_healthy.fig
- source code for publication/Identifiability Analysis on monogenic diseases/Succinate dehydrogenase deficiency/Succ_dehydrogenase.png
- source code for publication/Identifiability Analysis on monogenic diseases/Succinate dehydrogenase deficiency/tabella latex - healthy.docx
- source code for publication/Identifiability Analysis on monogenic diseases/Succinate dehydrogenase deficiency/tabella latex - inflammation.docx
- source code for publication/Identifiability Analysis on monogenic diseases/Succinate dehydrogenase deficiency/tabella latex - pathol.docx
- source code for publication/Identifiability Analysis on monogenic diseases/Succinate dehydrogenase deficiency/tab_healthy_1200_569.mat
- source code for publication/Identifiability Analysis on monogenic diseases/Succinate dehydrogenase deficiency/tab_inflammation_569_369.mat
- source code for publication/Identifiability Analysis on monogenic diseases/Succinate dehydrogenase deficiency/tab_pathological_369_0.mat
- source code for publication/Identifiability Analysis on monogenic diseases/Succinate dehydrogenase deficiency/V_succ.mat
- source code for publication/metabolic_fluxes_optimizations/
- source code for publication/metabolic_fluxes_optimizations/.DS_Store
- source code for publication/metabolic_fluxes_optimizations/max_atp_min_nadh/
- source code for publication/metabolic_fluxes_optimizations/max_atp_min_nadh/evaluate_objective.m
- source code for publication/metabolic_fluxes_optimizations/max_atp_min_nadh/fbamodel.mat
- source code for publication/metabolic_fluxes_optimizations/max_atp_min_nadh/genetic_operator.m
- source code for publication/metabolic_fluxes_optimizations/max_atp_min_nadh/genetic_operator1.m
- source code for publication/metabolic_fluxes_optimizations/max_atp_min_nadh/initialize_variables.m
- source code for publication/metabolic_fluxes_optimizations/max_atp_min_nadh/max_range.mat
- source code for publication/metabolic_fluxes_optimizations/max_atp_min_nadh/min_range.mat
- source code for publication/metabolic_fluxes_optimizations/max_atp_min_nadh/mutation.m
- source code for publication/metabolic_fluxes_optimizations/max_atp_min_nadh/non_domination_sort_mod.m
- source code for publication/metabolic_fluxes_optimizations/max_atp_min_nadh/nsga_2.m
- source code for publication/metabolic_fluxes_optimizations/max_atp_min_nadh/objective_description_function.m
- source code for publication/metabolic_fluxes_optimizations/max_atp_min_nadh/replace_chromosome.m
- source code for publication/metabolic_fluxes_optimizations/max_atp_min_nadh/tournament_selection.m
- source code for publication/metabolic_fluxes_optimizations/max_nadh_max_atp/
- source code for publication/metabolic_fluxes_optimizations/max_nadh_max_atp/evaluate_objective.m
- source code for publication/metabolic_fluxes_optimizations/max_nadh_max_atp/fbamodel.mat
- source code for publication/metabolic_fluxes_optimizations/max_nadh_max_atp/genetic_operator.m
- source code for publication/metabolic_fluxes_optimizations/max_nadh_max_atp/genetic_operator1.m
- source code for publication/metabolic_fluxes_optimizations/max_nadh_max_atp/initialize_variables.m
- source code for publication/metabolic_fluxes_optimizations/max_nadh_max_atp/max_range.mat
- source code for publication/metabolic_fluxes_optimizations/max_nadh_max_atp/min_range.mat
- source code for publication/metabolic_fluxes_optimizations/max_nadh_max_atp/mutation.m
- source code for publication/metabolic_fluxes_optimizations/max_nadh_max_atp/non_domination_sort_mod.m
- source code for publication/metabolic_fluxes_optimizations/max_nadh_max_atp/nsga_2.m
- source code for publication/metabolic_fluxes_optimizations/max_nadh_max_atp/objective_description_function.m
- source code for publication/metabolic_fluxes_optimizations/max_nadh_max_atp/replace_chromosome.m
- source code for publication/metabolic_fluxes_optimizations/max_nadh_max_atp/tournament_selection.m
- source code for publication/Morris_SA/
- source code for publication/Morris_SA/fbamodel.mat
- source code for publication/Morris_SA/flux_balance.m
- source code for publication/Morris_SA/max_range.mat
- source code for publication/Morris_SA/min_range.mat
- source code for publication/Morris_SA/morris.m
- source code for publication/Morris_SA/SA.mat
- source code for publication/README.txt
- source code for publication/ROS_optimization/
- source code for publication/ROS_optimization/mat_atp_min_ROS/
- source code for publication/ROS_optimization/mat_atp_min_ROS/.DS_Store
- source code for publication/ROS_optimization/mat_atp_min_ROS/evaluate_objective.m
- source code for publication/ROS_optimization/mat_atp_min_ROS/fbamodel.mat
- source code for publication/ROS_optimization/mat_atp_min_ROS/flux_balance.m
- source code for publication/ROS_optimization/mat_atp_min_ROS/genetic_operator.m
- source code for publication/ROS_optimization/mat_atp_min_ROS/genetic_operator1.m
- source code for publication/ROS_optimization/mat_atp_min_ROS/initialize_variables.m
- source code for publication/ROS_optimization/mat_atp_min_ROS/max_range.mat
- source code for publication/ROS_optimization/mat_atp_min_ROS/min_range.mat
- source code for publication/ROS_optimization/mat_atp_min_ROS/non_domination_sort_mod.m
- source code for publication/ROS_optimization/mat_atp_min_ROS/nsga_2.m
- source code for publication/ROS_optimization/mat_atp_min_ROS/replace_chromosome.m
- source code for publication/ROS_optimization/mat_atp_min_ROS/tournament_selection.m
- source code for publication/ROS_optimization/max_atp_max_ROS/
- source code for publication/ROS_optimization/max_atp_max_ROS/.DS_Store
- source code for publication/ROS_optimization/max_atp_max_ROS/evaluate_objective.m
- source code for publication/ROS_optimization/max_atp_max_ROS/fbamodel.mat
- source code for publication/ROS_optimization/max_atp_max_ROS/flux_balance.m
- source code for publication/ROS_optimization/max_atp_max_ROS/genetic_operator.m
- source code for publication/ROS_optimization/max_atp_max_ROS/genetic_operator1.m
- source code for publication/ROS_optimization/max_atp_max_ROS/initialize_variables.m
- source code for publication/ROS_optimization/max_atp_max_ROS/max_range.mat
- source code for publication/ROS_optimization/max_atp_max_ROS/min_range.mat
- source code for publication/ROS_optimization/max_atp_max_ROS/non_domination_sort_mod.m
- source code for publication/ROS_optimization/max_atp_max_ROS/nsga_2.m
- source code for publication/ROS_optimization/max_atp_max_ROS/objective_description_function.m
- source code for publication/ROS_optimization/max_atp_max_ROS/replace_chromosome.m
- source code for publication/ROS_optimization/max_atp_max_ROS/tournament_selection.m
