# Supplementary material for: Multi-Target Analysis and Design of Mitochondrial Metabolism
Source: PLoS One. 2015 Sep 16;10(9):e0133825. doi: 10.1371/journal.pone.0133825 (PMC4574446; doi:10.1371/journal.pone.0133825)
Supplement: S1 Code — (ZIP) [file pone.0133825.s004.zip › source code for publication/exchange_fluxes_optimizations/max_atp_min_nadh/evaluate_objective.m]

function f = evaluate_objective(x, M, V, fbamodel)

%% function f = evaluate_objective(x, M, V)
% Function to evaluate the objective functions for the given input vector
% x. x is an array of decision variables and f(1), f(2), etc are the
% objective functions. The algorithm always minimizes the objective
% function hence if you would like to maximize the function then multiply
% the function by negative one. M is the numebr of objective functions and
% V is the number of decision variables. 

fbamodel.vmax(fbamodel.ind_input_fluxes)=x(1:V);


%% FUNZIONI OBIETTIVO
[v1, fmax1] = flux_balance(fbamodel,true);

% objective functions number M is 2
f(1)= v1(find(fbamodel.g==1)); 
f(2)=- fbamodel.f' * v1; % BIOMASS ATP

%% Check for error
if length(f) ~= M
    error('The number of decision variables does not match you previous input. Kindly check your objective function');
end
