# Supplementary material for: Multi-Target Analysis and Design of Mitochondrial Metabolism
Source: PLoS One. 2015 Sep 16;10(9):e0133825. doi: 10.1371/journal.pone.0133825 (PMC4574446; doi:10.1371/journal.pone.0133825)
Supplement: S1 Code — (ZIP) [file pone.0133825.s004.zip › source code for publication/metabolic_fluxes_optimizations/max_atp_min_nadh/mutation.m]

function f  = mutation(parent_chromosome, M, V, mu, mum, l_limit, u_limit, fbamodel)

[N,m] = size(parent_chromosome);
clear m

TRIAL= 10;
C=5; % #flussi massimi da perturbare
NN=V+M;
p = 1;

for i=1:N
    child_3=parent_chromosome(i,1:NN);
    ripeto_la_ricerca=true;
   while ripeto_la_ricerca==true
        child_3=parent_chromosome(i,1:NN);
        % H1 � il numero massimo di flussi che posso perturbare
        H1=randi([1 C],1);
        
        % inserisco un controllo: provo a modificare H1 reazioni
        % fino a quando non ho un output feasible (modifico le reazioni al massimo dieci volte)
        
        no_feasible=true;
        trial=1;  
        while no_feasible==true && trial<=TRIAL 
            child_3=parent_chromosome(i,1:NN);
            %%disp(trial)
            %seleziono in modo random le H1 reazioni, H2 contiene gli
            % indici delle reazioni
            H2=randi([1 length(fbamodel.ind_fluxes_metab)],H1,1);
            
            % le razioni da modificare si trovano alla posizione
            % fbamodel.ind_fluxes_metab(H2)
            
            ind_flussi_da_perturbare=H2;
            
            for j = 1 : length(ind_flussi_da_perturbare)
                r(j) = rand(1);
                if r(j) < 0.5
                    delta(j) = (2*r(j))^(1/(mum+1)) - 1;
                else
                    delta(j) = 1 - (2*(1 - r(j)))^(1/(mum+1));
                end
                % Generate the corresponding child element.
                child_3(ind_flussi_da_perturbare(j)) = child_3(ind_flussi_da_perturbare(j)) + delta(j);
                % Make sure that the generated element is within the decision
                % space.
                if child_3(ind_flussi_da_perturbare(j)) > u_limit(ind_flussi_da_perturbare(j))
                    child_3(ind_flussi_da_perturbare(j)) = u_limit(ind_flussi_da_perturbare(j));
                elseif child_3(ind_flussi_da_perturbare(j)) < l_limit(ind_flussi_da_perturbare(j))
                    child_3(ind_flussi_da_perturbare(j)) = l_limit(ind_flussi_da_perturbare(j));
                end
            end
            % Evaluate the objective function for the offspring and as before
            % concatenate the offspring chromosome with objective value.    
            child_3(:,V + 1: M + V) = evaluate_objective(child_3, M, V, fbamodel);
            trial=trial+1;
            
            if -child_3(:,V + 1)>0 % controllo che la biomass sia maggiore di 0
                no_feasible=false;
                % ed esco dal ciclo while
            end
        end
        % Keep proper count and appropriately fill the child variable with all
        % the generated children for the particular generation.
        if no_feasible==false
            child(p,:) = child_3(:,1 : M + V);
            ripeto_la_ricerca=false;
            disp('Ok, vado all''individuo successivo')
            %pause
            p = p + 1;
        else
            ripeto_la_ricerca=true;
           disp('non ho trovato soluzioni ammissibili e ripeto la ricerca');
        end
   end% ripeto la ricerca
end
f=child;
