# Supplementary material for: Multi-Target Analysis and Design of Mitochondrial Metabolism
Source: PLoS One. 2015 Sep 16;10(9):e0133825. doi: 10.1371/journal.pone.0133825 (PMC4574446; doi:10.1371/journal.pone.0133825)
Supplement: S1 Code — (ZIP) [file pone.0133825.s004.zip › source code for publication/Morris_SA/morris.m]

function [mat,ef,samples]=morris()

load fbamodel.mat

load min_range
load max_range
%
lbounds=min_range;
ubounds=max_range;


%% 
runs=100;
p=4;
% number of parameters
    dim = length(lbounds);

    % p nominal value vector
    gp = 0:1/(p-1):1;
    delta = gp(ceil(length(gp)/2));
    
    % elementary effect
    % � una matrice: ho un elementary effect per ogni parametro
    % e per ogni run ottengo un valore di ef del parametro
    ef = zeros(runs,dim);
    
    
    samples = [];
    
    mat = zeros(dim,2);
    
    for r=1:runs
        data = zeros(1,dim+1);
        di = zeros(1,dim);
        x=zeros(1,dim);
        for i=1:dim
            x(i) = gp(randint(length(gp)));
        end
        
        % Extract lower triangular part
        B=tril(ones(dim+1,dim),-1);
        J1 = ones(dim+1,1);
        J  = ones(dim+1,dim);

        dv = rand(1,dim);
        dv(dv<0.5)=-1; dv(dv>=0.5)=1;
        D=diag(dv);
        T=((2*B-J)*D+J)*(delta/2);
        Bs = J1*x+T;

        for i=1:dim+1
            for j=1:dim
               if(Bs(i,j)>1)
                   Bs(i,j)=x(j)-delta;
               end
               if(Bs(i,j)<0)
                   Bs(i,j)=x(j)+delta;
               end
            end
        end
        
        for i=1:dim+1
            tic
            xt = lbounds'+Bs(i,:).*(ubounds'-lbounds');
           fbamodel.vmax(fbamodel.ind_input_fluxes)=xt;
           %% 
            [fxt,non] = flux_balance(fbamodel,true);
            data(i) = sum(fxt(1:fbamodel.nrxn));
            samples = [samples;sum(fxt(1:fbamodel.nrxn))+fbamodel.f'*fxt,xt];
            toc
        end
        
        for i=1:dim
            di(i) = abs(data(i)-data(i+1))/delta;
        end
    
         ef(r,:) = di';

    end
    
    for i=1:dim
        mat(i,1)=mean(ef(:,i));
        mat(i,2)=std(ef(:,i));
    end
    
    save SA
end

function r=randint(ub)
    r = ceil(rand()*ub);
end
