# Supplementary material for: Multi-Target Analysis and Design of Mitochondrial Metabolism
Source: PLoS One. 2015 Sep 16;10(9):e0133825. doi: 10.1371/journal.pone.0133825 (PMC4574446; doi:10.1371/journal.pone.0133825)
Supplement: S1 Code — (ZIP) [file pone.0133825.s004.zip › source code for publication/README.txt]

Please note this code is based on glpk and COBRA toolbox.
Please install the COBRA toolbox from http://opencobra.sourceforge.net/openCOBRA/Install.html
COBRA needs to be initialized by running initCobraToolbox.m before running nsga_2.m)

Please do not hesitate to contact:
Jole Costanza jole.costanza@gmail.com
Claudio Angione cla.angione@gmail.com


*************** OPTIMIZATION ***************

run nsga_2.m to start the optimization with default parameters 
1500 populations
1000 individuals per population


*************** MORRIS SENSITIVITY ANALYSIS ***************
Run morris.m


*************** IDENTIFIABILITY ANALYSIS OF MONOGENIC DISEASES ***************

We start from the tab_healthy, tab_inflammation and tab_pathological tables (computed using FBA) and we run MOTA to compute the "h" tables.  To compute the "h" tables in MATLAB, see mota-manual.pdf in the MOTA software. 

Smith and Robinson indicate that there is a threshold of 33% of the maximum value of ATP. Therefore, we use the following settings:


1.) Fumarase deficiency

Healthy state: [10, 5.69]

Grey Zone / Inflammation / Phase Transition: (5.69, 3.69)

Pathological State [3.69, 0] 


2.) Succinate deficiency

As in 1.), they have the same behavioural pattern


3.) Alfa-ketoglutarate dehydrogenase deficiency

Healthy state: [0, 8.31]

Grey Zone / Inflammation / Phase Transition: (8.31, 10.31)

Pathological State [10.31, 12] 
